# Supplementary material for: Mucoadhesive Budesonide Solution for the Treatment of Pediatric Eosinophilic Esophagitis
Source: Pharmaceuticals (Basel). 2024 Apr 24;17(5):550. doi: 10.3390/ph17050550 (PMC11124118; doi:10.3390/ph17050550)
Supplement: Supplementary file 1 [file pharmaceuticals-17-00550-s001.zip]

Archive with 1 entries (1 files):
- pharmaceuticals-2957000-supplementary.pdf
